# Supplementary material for: Bioprinted Cancer Model of Neuroblastoma in a Renal Microenvironment as an Efficiently Applicable Drug Testing Platform
Source: Int J Mol Sci. 2021 Dec 23;23(1):122. doi: 10.3390/ijms23010122 (PMC8745467; doi:10.3390/ijms23010122)
Supplement: Supplementary file 1 [file ijms-23-00122-s001.zip]

Archive with 1 entries (1 files):
- ijms-1489485-supplementary.pdf
